# Supplementary material for: Lip Augmentation With Saypha LIPS Lidocaine: A Postmarket, Prospective, Open-Label, Randomized Clinical Study To Evaluate Its Efficacy and Short- and Long-term Safety
Source: Aesthet Surg J. 2024 Aug 21;45(1):84–97. doi: 10.1093/asj/sjae149 (PMC11634382; doi:10.1093/asj/sjae149)
Supplement: sjae149_Supplementary_Data [file sjae149_supplementary_data.zip]

Archive with 3 entries (3 files):
- Supplemental Tables 3, 4, 5.docx
- Supplemental_Table_1_ASJ-24-0334.docx
- Supplemental_Table_2_ASJ-24-0334.docx
